# Supplementary material for: Thermo- and Photoresponsive Smart Nanomaterial Based on Poly(diethyl vinyl phosphonate)-Capped Gold Nanoparticles
Source: Nanomaterials (Basel). 2024 Oct 1;14(19):1589. doi: 10.3390/nano14191589 (PMC11478069; doi:10.3390/nano14191589)
Supplement: Supplementary file 1 [file nanomaterials-14-01589-s001.zip]

Archive with 1 entries (1 files):
- nanomaterials-3156872-supplementary.pdf
